# Supplementary material for: Scaling computational genomics to millions of individuals with GPUs
Source: Genome Biol. 2019 Nov 1;20:228. doi: 10.1186/s13059-019-1836-7 (PMC6823959; doi:10.1186/s13059-019-1836-7)
Supplement: Supplementary file 2 — Additional file 2. Benchmarking code from Additional file 1: Figure S1 [file 13059_2019_1836_MOESM2_ESM.ipynb]

# %% [markdown]
BSD 3-Clause License

Copyright (c) 2019, The Broad Institute, Inc. and The General Hospital Corporation.
All rights reserved.

Redistribution and use in source and binary forms, with or without
modification, are permitted provided that the following conditions are met:

* Redistributions of source code must retain the above copyright notice, this
  list of conditions and the following disclaimer.

* Redistributions in binary form must reproduce the above copyright notice,
  this list of conditions and the following disclaimer in the documentation
  and/or other materials provided with the distribution.

* Neither the name of the copyright holder nor the names of its
  contributors may be used to endorse or promote products derived from
  this software without specific prior written permission.

THIS SOFTWARE IS PROVIDED BY THE COPYRIGHT HOLDERS AND CONTRIBUTORS "AS IS"
AND ANY EXPRESS OR IMPLIED WARRANTIES, INCLUDING, BUT NOT LIMITED TO, THE
IMPLIED WARRANTIES OF MERCHANTABILITY AND FITNESS FOR A PARTICULAR PURPOSE ARE
DISCLAIMED. IN NO EVENT SHALL THE COPYRIGHT HOLDER OR CONTRIBUTORS BE LIABLE
FOR ANY DIRECT, INDIRECT, INCIDENTAL, SPECIAL, EXEMPLARY, OR CONSEQUENTIAL
DAMAGES (INCLUDING, BUT NOT LIMITED TO, PROCUREMENT OF SUBSTITUTE GOODS OR
SERVICES; LOSS OF USE, DATA, OR PROFITS; OR BUSINESS INTERRUPTION) HOWEVER
CAUSED AND ON ANY THEORY OF LIABILITY, WHETHER IN CONTRACT, STRICT LIABILITY,
OR TORT (INCLUDING NEGLIGENCE OR OTHERWISE) ARISING IN ANY WAY OUT OF THE USE
OF THIS SOFTWARE, EVEN IF ADVISED OF THE POSSIBILITY OF SUCH DAMAGE.

# %% [code]
import torch
import numpy as np
import pandas as pd
import matplotlib.pyplot as plt
import time
import os
from scipy.stats import median_absolute_deviation as mad

os.environ.putenv('OPENBLAS_NUM_THREADS', '1')
np.__config__.show()

# %% [code]
num_exp = 17
n_range = [100, 1000, 10000]

np.random.seed(0)
numpy_df = {}
for n in n_range:
    t = []
    for i in range(num_exp):
        print('\rIteration {}/{}'.format(i+1, num_exp), end='')
        a = np.random.randn(n,n).astype(np.float32)
        b = np.random.randn(n,n).astype(np.float32)
        start_time = time.time()
        c = np.dot(a,b)
        end_time = time.time()
        t.append((end_time - start_time))
        del a,b,c
    print()
    numpy_df[n] = t[2:]  # skip initial iterations
numpy_df = pd.DataFrame(numpy_df)

# %% [code]
torch.manual_seed(0)
cpu_df = {}
for n in n_range:
    t = []
    for i in range(num_exp):
        print('\rIteration {}/{}'.format(i+1, num_exp), end='')
        a = torch.rand(n,n, device='cpu')
        b = torch.rand(n,n, device='cpu')
        start_time = time.time()
        c = torch.mm(a,b)
        end_time = time.time()
        t.append((end_time - start_time))
        del a,b,c
        torch.cuda.empty_cache()
    print()
    cpu_df[n] = t[2:]
cpu_df = pd.DataFrame(cpu_df)

# %% [code]
torch.manual_seed(0)
gpu_df = {}
for n in n_range:
    t = []
    for i in range(num_exp):
        print('\rIteration {}/{}'.format(i+1, num_exp), end='')
        a = torch.rand(n,n, device='cuda')
        b = torch.rand(n,n, device='cuda')
        start_time = time.time()
        c = torch.mm(a,b)
        end_time = time.time()
        t.append((end_time - start_time))
        del a,b,c
        torch.cuda.empty_cache()
    print()
    gpu_df[n] = t[2:]
gpu_df = pd.DataFrame(gpu_df)

# %% [code]
torch.manual_seed(0)
gpu_copy_df = {}
for n in n_range:
    t = []
    for i in range(num_exp):
        print('\rIteration {}/{}'.format(i+1, num_exp), end='')
        a = torch.rand(n,n, device='cpu')
        b = torch.rand(n,n, device='cpu')
        start_time = time.time()
        c = torch.mm(a.cuda(),b.cuda())
        end_time = time.time()
        t.append((end_time - start_time))
        del a,b,c
        torch.cuda.empty_cache()
    print()
    gpu_copy_df[n] = t[2:]
gpu_copy_df = pd.DataFrame(gpu_copy_df)

# %% [code]
cols = ['NumPy', 'PyTorch CPU', 'PyTorch GPU', 'PyTorch GPU w/ copy']
median_df = pd.concat([
    numpy_df.median(),
    cpu_df.median(),
    gpu_df.median(),
    gpu_copy_df.median()
], axis=1, keys=cols)
mad_df = pd.DataFrame(np.c_[
    mad(numpy_df),
    mad(cpu_df),
    mad(gpu_df),
    mad(gpu_copy_df)
], columns=cols, index=n_range)

fig = plt.figure()
ax = fig.add_subplot(111)
ax.set_yscale('log')
median_df.plot(ax=ax, yerr=mad_df*1.96, kind='bar')
ax.set_xticklabels([r'{0}$\times${0}'.format(i) for i in n_range],
                   rotation=0, fontsize=12)
ax.set_xlabel('Matrix dimensions', fontsize=14)
ax.set_ylabel('Runtime (s)', fontsize=14)

# %% [code]
numpy_df.to_csv('matrix_mul_benchmark.numpy.txt', sep='\t', float_format='%.6g')
cpu_df.to_csv('matrix_mul_benchmark.pytorch_cpu.txt', sep='\t', float_format='%.6g')
gpu_df.to_csv('matrix_mul_benchmark.pytorch_gpu.txt', sep='\t', float_format='%.6g')
gpu_copy_df.to_csv('matrix_mul_benchmark.pytorch_gpu_copy.txt', sep='\t', float_format='%.6g')
